# Supplementary material for: ICAnnoLncRNA: A Snakemake Pipeline for a Long Non-Coding-RNA Search and Annotation in Transcriptomic Sequences
Source: Genes (Basel). 2023 Jun 24;14(7):1331. doi: 10.3390/genes14071331 (PMC10379598; doi:10.3390/genes14071331)
Supplement: Supplementary file 1 [file genes-14-01331-s001.zip]

Archive with 1 entries (1 files):
- genes-2398882-supplementary.pdf
